# Supplementary material for: MOF Derivatives Confined Within Self-Supporting Bamboo Substrates with Hierarchical Porous Architectures for Long-Term Cycling Stability in Zinc–Air Batteries
Source: Materials (Basel). 2026 Feb 4;19(3):598. doi: 10.3390/ma19030598 (PMC12897813; doi:10.3390/ma19030598)
Supplement: Supplementary file 1 [file materials-19-00598-s001.zip]

Archive with 1 entries (1 files):
- materials-4062996-supplementary.pdf
